# Supplementary material for: Soybean β-Conglycinin and Cowpea β-Vignin Peptides Inhibit Breast and Prostate Cancer Cell Growth: An In Silico and In Vitro Approach
Source: Foods. 2024 Nov 1;13(21):3508. doi: 10.3390/foods13213508 (PMC11545662; doi:10.3390/foods13213508)
Supplement: Supplementary file 1 [file foods-13-03508-s001.zip]

Archive with 1 entries (1 files):
- foods-3226279-supplementary.pdf
